# Supplementary material for: Pyridine vs. Imidazole Axial Ligation on Cobaloxime Grafted Graphene: Hydrogen Evolution Reaction Insights
Source: Nanomaterials (Basel). 2022 Sep 5;12(17):3077. doi: 10.3390/nano12173077 (PMC9458012; doi:10.3390/nano12173077)
Supplement: Supplementary file 1 [file nanomaterials-12-03077-s001.zip]

Archive with 1 entries (1 files):
- nanomaterials-1891115-supplementary.pdf
